# Supplementary material for: Diverse Structures of Tea Polyphenols from Rougui Wuyi Rock Tea and Their Potential as Inhibitor of 3C-like Protease
Source: Molecules. 2025 Feb 23;30(5):1024. doi: 10.3390/molecules30051024 (PMC11901911; doi:10.3390/molecules30051024)
Supplement: Supplementary file 1 [file molecules-30-01024-s001.zip]

Archive with 1 entries (1 files):
- molecules-3461758-supplementary.pdf
